# Supplementary material for: Improved Large-Scale Homology Search by Two-Step Seed Search Using Multiple Reduced Amino Acid Alphabets
Source: Genes (Basel). 2021 Sep 21;12(9):1455. doi: 10.3390/genes12091455 (PMC8469100; doi:10.3390/genes12091455)
Supplement: Supplementary file 1 [file genes-12-01455-s001.zip]

Archive with 1 entries (1 files):
- genes-1325410-supplementary.pdf
